# Supplementary material for: Fish Assemblages of Mediterranean Marine Caves
Source: PLoS One. 2015 Apr 13;10(4):e0122632. doi: 10.1371/journal.pone.0122632 (PMC4395268; doi:10.1371/journal.pone.0122632)
Supplement: S1 Dataset — (XLS) [file pone.0122632.s001.xls]

## Sheet: Foglio1
	Walls Nereo	Ceilings Nereo	Bottoms Nereo	Outside Nereo	Walls Galatea	Ceilings Galatea	Bottoms Galatea	Galatea outside	Walls Falco	End Falco	Ceilings Falco	Bottoms Falco	OutsideFalco	Walls Bisbe	End Bisbe	Ceilings Bisbe	Bottoms Bisbe	Outside Bisbe	Walls Cabirol	End Cabirol	Ceiling Cabirol	Outside Cabirol	Walls Taleia	Bottoms Taleia	Ceilings Taleia	Outside Taleia	Walls Granchi	Bottoms Granchi	Outside Granchi	Walls Lgiganti	Ceilings Lgiganti	Bottoms Lgiganti	Outside Lgiganti	Walls Gymnasium	Ceilings Gymnasium	Bottoms Gymnasium	Gymnasium outside	Walls Mazzare	Mazzare outside	Walls TVecchio1	Outside TVecchio1	Walls TVecchio2	Ceilings TVecchio2	Outside TVecchio2	Walls Corvine	Ceilings Corvine	Outside Corvine	Walls X cave	Ceilings X C
Anthias anthias	0	0	0	0	0	0	0	0	0	0	0	0	0	0	0	0	0	0	0	0	0	0	0	0	0	0	0	4	0	0	0	0	0	0	0	0	0	0	0	0	0	0	0	0	0	0	0	0	0
Apogon imberbis	96.3643	31.6857	0	28	144.524	10	0	0	131.818	112.069	2.08333	200	0	62.5	272.727	1.25	2.5	0	510.824	427.778	86.3562	8	227.852	25	0.909091	16	540	28	12	687.5	166.667	0	20	440.395	35.3419	0	16	440	14	250.55	0	139.399	25	0	48.5045	16	0	62.5	0
Boops boops	0	0	0	0	0	0	0	0	0	0	0	0	0	0	0	0	0	0	0	0	0	0	0	0	0	0	0	0	200	0	0	0	100	0	0	0	0	0	100	0	0	0	0	0	2.56696	0	0	0	0
Bothus podas	0	0	0	0	0	0	0	0	0	0	0	0	0	0	0	0	1.25	0	0	0	0	0	0	0	0	0	0	0	0	0	0	0	0	0	0	0	0	0	0	0	0	0	0	0	0	0	0	0	0
Chromis chromis	0	0.285714	0	280	84.2262	0	0	360	0	0	0.833333	0	780	2.5	0	3.75	0	80	0	0	0	700	0	0	0.909091	40	0	0	700	0	0	0	240	16.6667	0	0	428	0	260	31.2127	1240	0	0	740	0	0	200	12.5	0
Conger conger	0	0	0	0	0	0	0	0	0	0	1	0	0	0	0	0	0	0	0	0	0	0	0	0	0	0	1	0	0	0	0	0	0	0.568182	0	0	0	0	0	0	0	0	0	0	0	0	0	0	0
Coris julis	0.285714	0	0	6	0	0	0	16	0	0	0	0	42	10	2.27273	0	5	54	0	0	0	78	0.480769	0	0	6	0	0	264	0	0	0	50	0	0	0	18	0	228	0	50	0	0	18	0.595238	0	32	0	0
Corcyrogobius liechtensteini	0.904762	0	0	0	0	0	0	0	0	0	1	0	0	0	0	1.25	0	0	1.23457	0	0	0	0.961538	0	0	0	0	0	0	2.5	0	0	0	0.416667	0.641026	0	0	0	0	0.866189	0	0.724638	0	0	0.595238	0	0	2.5	3.33333
Dasyatis centroura	0	0	0	0	0	0	0	0	0	0	0	0	0	0	0	0	0	0	0	0	0	0	0	0	0	0	0	0	0	0	0	0	0	0	0	0	0	0	0	2.86895	0	0	0	0	0	0	0	0	0
Didogobius splechtnai	0.25	0	0	0	0	0	0	0	0	0	0	0	0	0	0	0	0	0	0	0	0	0	0	0	0	0	0	0	0	0	0	0	0	0	0	0	0	0	0	0.962963	0	0	0	0	0	0	0	0	0
Diplodus annularis	0.785714	0	0	0	0	0	0	0	2.0202	0	0	0	0	0	0	0	0	0	0	0	0	0	0	0	0	0	0	0	0	0	0	0	0	0	0	0	0	0	0	0	0	0	0	2	0	0	4	0	0
D. puntazzo	0	0	0	2	0	0	0	6	1.0101	0	0	0	8	0	0	0	0	0	0	0	0	4	0	0	0	0	0	0	2	0	0	0	0	0	0	0	0	0	0	0	0	0	0	0	0	0	4	0	0
D. sargus	0	0	0	10	0	0	0	0	1.0101	0	0	0	16	3.75	0	0	0	6	0.980392	0	0	38	0	0	0	24	0	0	14	0	0	0	20	0	0	0	4	0	6	0	16	0	0	2	0.625	0	16	0	0
D. vulgaris	3.0119	0	0.952381	34	0	0	3.33333	8	2.0202	1.72414	0	1.5	8	5	0	0	5	22	8.41586	0	0.694444	30	1.15644	0	0	12	3	0	8	0	0	0	10	0.416667	0	2	2	1.25	4	2.1356	16	7.24638	0	8	1.25	0	18	0	0
Epinephelus costae	0	0	0	0	0	0	0	0	0	0	0	0	0	0	0	0	0	0	0	0	0	0	0	0	0	0	0	0	4	0	0	0	0	0	0	0	0	0	0	0.462963	0	0	0	0	0	0	0	0	0
Epinephelus marginatus	0.857143	0	0	2	0	0	0	2	0	0	0	0	0	1.25	0	0	0	0	0	0	0	4	0	0	0	0	0	0	0	0	0	0	2	0	0	0	0	0	0	0.462963	4	0	0	2	0	0	0	0	0
Gammogobius steinitzi	0.333333	0	0	0	0.863095	0	0	0	3.78788	0	4.25	0	0	0	0	5	0	0	0	2.77778	0	0	0	0	0.909091	0	0	0	0	0	0	0	0	0	0	0	0	0	0	0.5	0	0	0	0	0	0	0	0	0
Grammonus ater	2.45714	0	0.4	0	0.416667	0	0	0	0	0	0	0	0	0	0	0	0	0	0	0	0	0	0.806452	0	0	0	0	0	0	0	0	0	0	0.446429	0	0	0	0	0	0	0	0	0	0	0	0	0	0	0
Gobius bucchichi	0	0	0	0	0	0	0	0	0	0	0	0	0	0	0	0	0	0	0	0	0	0	0	0	0	0	0	0	2	0	0	0	0	0	0	0	0	0	0	0	0	0	0	0	0	0	0	0	0
Gobius cruentatus	0	0	0	0	0	0	0	0	0	0	0	0	0	0	0	0	0	0	0	0	0	0	0	0	0	0	1	0	0	0	0	0	0	0	0	0	0	0	0	0	0	0	0	0	0	0	0	0	0
Gobius geniporus	0	0	0	0	0	0	0	0	0	0	0	0	0	0	0	0	0	2	0	0	0	0	0	0	0	0	0	0	0	0	0	0	0	0	0	0	0	0	0	0	0	0	0	0	0	0	0	0	0
Gobius vittatus	0	0	0	0	0	0	0	0	0	0	0	0	0	0	0	0	0	2	0	0	0	0	0	0	0	0	0	0	0	0	0	0	0	0	0	0	0	0	0	0	0	0	0	0	0	0	0	0	0
Lichia amia	0	0	0	0	0	0	0	0	0	0	0	0	0	0	0	0	0	0	0	0	0	0	0	0	0	0	0	0	0	0	0	0	0	0	0	0	2	0	0	0	0	0	0	0	0	0	0	0	0
Microlypophris nigriceps	0.571429	0	0	0	0	0	0	0	0	0	0	0	0	0	0	3.75	0	0	4.90196	0	5.15077	0	0	0	0.909091	0	0	0	0	0	0	0	0	0	0	0	0	0	0	4.36798	0	1.44928	2.5	0	0	0	0	2.5	0
Mugilidae	0	0	0	0	0	0	0	0	0	0	0	0	0	0	0	0	0	0	0	0	0	0	0	0	0	0	0	0	0	0	0	0	0	0	0	0	0	0	0	0	0	0	0	0	0	0	4	0	0
Mullus surmuletus	0	0	0	4	0	0	0	0	0	0	0	2.5	0	0	13.6364	0	3.75	2	0	0	0	4	0	0	0	0	1	0	0	0	0	0	0	0.833333	0	3	6	0	4	0	0	0	0	8	0	0	2	0	0
Muraena helena	0.619048	0	0	0	0	0	0	0	0	0	0	0	0	0	0	0	0	0	0	0	0	0	0	0	0	0	0	0	0	0	0	0	0	0	0	0	0	0	2	0	0	0	0	0	0	0	0	0	0
Oblada melanura	7.01905	0	0.333333	0	0	0	5	0	5.05051	0	0	0	6	0	0	0	0	0	1.73797	0	0	28	1.44231	0	0	0	0	0	10	0	0	0	6	0	0	0	0	0	8	0	0	0.724638	0	0	2.34375	0	0	0	0
Ophidion barbatum	0.285714	0	0.285714	0	0	0	0	0	0	0	0	0	0	0	0	0	0	0	0	0	0	0	0	0	0	0	0	0	0	0	0	0	0	0	0	0	0	0	0	0	0	0	0	0	0	0	0	0	0
Parablennius gattoruggine	0	0	0	2	0	0	0	0	0	0	0	0	0	0	0	0	0	0	0	0	0	0	0	0	0	0	0	0	0	0	0	0	0	0	0	0	0	0	0	0	0	0	0	0	0	0	0	0	0
Parablennius rouxi	0.285714	0	0	4	0	0	0	0	0	0	0	0	0	0	0	0	0	2	0	0	0	4	0	0	0	0	0	0	0	0	0	0	0	0	0	0	0	0	0	0	2	0	0	0	0	0	4	0	0
Parablennius tentacularis	0	0	0	0	0	0	0	0	0	0	0	0	0	0	0	0	0	0	0	0	0	0	0	0	0	0	0	0	0	0	0	0	0	0	0	0	0	0	0	0	0	0	0	0	0	0	0	2.5	0
Parablennius zvonimiri	0	0	0	0	0	0	0	0	0	0	0	0	2	0	0	0	0	0	0.980392	0	0	0	0	0	0	0	0	0	0	0	0	0	0	0	0	0	0	0	0	0	0	0	0	0	0	0	0	0	0
Phycis phycis	0.685714	0	0	0	0.625	0	0	0	0	0	0	0	0	0	0	0	0	0	0.757576	2.77778	0.694444	0	0	0	0	0	0	0	0	0	0	0	0	0	0	0	0	0.833333	0	0	0	0	0	0	0	0	0	0	0
Sarpa salpa	0	0	0	0	0	0	0	0	0	0	0	0	48	0	0	0	0	0	0	0	0	12	0	0	0	6	0	0	0	0	0	0	14	0	0	0	6	0	10	0	40	0	0	0	0	0	0	0	0
Seriola dumerili	0	0	0	0	0	0	0	0	0	0	0	0	0	0	0	0	0	0	0	0	0	0	0	0	0	0	0	0	0	0	0	0	20	0	0	0	0	0	0	0	0	0	0	0	0	0	0	0	0
Serranus cabrilla	1.10714	0	0	4	2.14286	0	1.66667	0	1.0101	0.862069	0	0	8	0	4.54545	1.25	1.25	6	4.09322	2.77778	0.694444	4	1.30876	0	1.81818	0	1	0	0	0	0	0	2	0	0	0	4	0	8	0	0	0	0	0	0	0	6	0	0
Serranus scriba	0	0	0	2	0	0	0	0	0	0	0	0	4	0	0	0	0	0	0	0	0.980392	0	0.337838	0	0	0	2	0	2	10	0	0	2	0.416667	0	0	12	0	8	1.26941	6	0.724638	0	8	1.37649	0	8	5	3.33333
Scorpaena notata	0.904762	0	0	0	0.3125	0	0	2	0	1.72414	0	0	6	3.75	2.27273	0	0	0	0.617284	0	1.38889	0	0.480769	0.892857	0	0	2	0	2	7.5	0	0	0	0.416667	0	0	0	0	0	0.903226	0	0	0	0	0.625	0	0	2.5	3.33333
Scorpaena maderensis	0	0	0	0	0	0	0	0	0	0	0	0	2	0	0	0	0	0	0	0	0	0	0	0	0	0	0	0	0	0	0	0	0	0	0	0	0	0	0	0	0	0	0	0	0	0	0	0	3.33333
Scorpaena porcus	0	0	0	0	0	0	0	0	0	0	0	0	0	0	0	0	0	0	0	0	0	0	0	0	0	0	0	0	4	0	0	0	0	0	0	0	0	0	0	0	0	0	0	0	0	0	0	0	0
Scorpaena scrofa	0	0	0	0	0	0	0	0	0	0	0	0	0	0	0	0	0	0	0	0	0	0	0	0	0	0	0	0	0	2.5	0	0	0	0.416667	0	0	0	0	0	0	0	0	0	0	0	0	0	0	0
Sciaena umbra	1.14286	0	0	0	0	0	0	0	0	0	0	0	0	0	0	0	0	0	0	0	0	0	0.480769	0	0	0	1	4	0	0	0	0	0	0.568182	0	0	0	0.833333	0	0	0	0.617284	0	0	1.5625	0	0	0	0
Siganus luridus	0	0	0	0	0	0	0	0	0	0	0	0	0	0	0	0	0	0	0	0	0	0	0	0	0	0	0	0	0	0	0	0	0	0	0	0	0	0	0	0	6	0	0	0	0	0	0	0	0
Symphodus doderleini	0	0	0	0	0	0	0	0	0	0	0	0	0	0	0	0	0	4	0	0	0	0	0	0	0	0	0	0	4	0	0	0	4	0	0	0	0	0	0	0	0	0	0	0	0	0	0	0	0
Symphodus melanocercus	0	0	0	2	0	0	0	0	0	0	0	0	0	0	0	0	0	0	0	0	0	0	0	0	0	0	0	0	0	0	0	0	0	0	0	0	0	0	0	0	0	0	0	0	0	0	0	0	0
Symphodus mediterraneus	0	0	0	0	0	0	0	0	0	0	0	0	4	0	0	0	0	14	0	0	0	0	0	0	0	0	0	0	4	0	0	0	4	0	0	0	4	0	2	0	0	0	0	0	0	0	4	0	0
Symphodus ocellatus	0	0	0	0	0	0	0	0	0	0	0	0	0	0	0	0	0	0	0	0	0	0	0	0	0	0	0	0	36	0	0	0	0	0	0	0	2	0	0	0	2	0	0	2	0	0	2	0	0
Symphodus rostratus	0	0	0	0	0	0	0	0	0	0	0	0	0	0	0	0	0	0	0	0	0	0	0	0	0	0	0	0	0	0	0	0	0	0	0	0	2	0	6	0	2	0	0	0	0	0	0	0	0
Symphodus tinca	0	0	0	0	0	0	0	0	0	0	0	0	2	0	0	0	0	4	0	0	0	0	0	0	0	4	0	0	8	0	0	0	10	0	0	0	12	0	8	0	14	0	0	10	0	0	12	0	0
Spyraena viridensis	0	0	0	0	0	0	0	0	0	0	0	0	0	0	0	0	0	0	0	0	0	0	0	0	0	0	0	0	0	0	0	0	0	0	0	0	0	0	0	0	8	0	0	0	0	0	0	0	0
Sparisoma cretense	0	0	0	0	0	0	0	0	0	0	0	0	0	0	0	0	0	0	0	0	0	0	0	0	0	0	0	0	16	0	0	0	8	0	0	0	12	0	20	0	28	0	0	22	0	0	0	0	0
Spicara maena	0	0	0	0	0	0	0	0	0	0	0	0	0	0	0	0	0	0	0	0	0	0	0	0	0	0	0	0	0	0	0	0	0	0	0	0	24	0	200	0	100	0	0	40	2.34375	0	0	0	0
Spondyliosoma cantharus	0	0	0	4	0	0	0	0	0	0	0	0	0	0	0	0	0	0	0	0	0	0	0	0	0	0	0	0	0	0	0	0	0	0	0	0	0	0	0	0	0	0	0	0	0	0	0	0	0
Thalassoma pavo	0	0	0	4	0	0	0	0	0	0	0	0	10	0	0	0	0	0	0	0	0	4	0	0	0	2	0	0	6	0	0	0	16	0	0	0	12	0	0	0	118	0	0	68	0	0	10	0	0
Thorogobius ephippiatus	3.35	0.785714	1.65714	0	1.1756	3.33333	0	0	0	0	0	1.5	0	3.75	6.81818	0	2.5	0	5.02245	5.55556	1.38889	0	1.16583	0.892857	0	0	22	0	0	0	0	10	0	7.54978	0	20	0	23.75	0	0	0	0.617284	0	0	0.390625	0	0	0	0
Trachurus trachurus	0	0	0	0	0	0	0	0	0	0	0	0	0	0	0	0	0	0	0	0	0	0	0	0	0	0	0	0	0	0	0	0	0	0	0	0	0	0	0	0	0	0	0	0	0.595238	0	0	0	0
Tripterigion delaisi	0	0	0	0	0	0	0	0	0	0	0	0	0	0	0	0	0	0	0	0	0	0	0	0	0	0	0	0	0	0	0	0	0	0	0	0	0	0	0	0	2	0	0	0	0	0	0	0	0
Trisopterus capelanus	4.66667	0	0	0	0	0	0	0	0	0	0	0	0	0	0	0	0	0	0	0	0	0	0	0	0	0	0	0	0	0	0	0	0	0	0	0	0	0	0	0	0	0	0	0	0	0	0	0	0
[truncated: 2 more columns]
